# Supplementary material for: Gastric Cancer Risk in Association with Underweight, Overweight, and Obesity: A Systematic Review and Meta-Analysis
Source: Cancers (Basel). 2023 May 16;15(10):2778. doi: 10.3390/cancers15102778 (PMC10216434; doi:10.3390/cancers15102778)
Supplement: Supplementary file 1 [file cancers-15-02778-s001.zip]

Archive with 1 entries (1 files):
- cancers-2275478-supplementary.pdf
